# Supplementary material for: Potential costs of heterospecific sexual interactions in golden orbweb spiders (Nephila spp.)
Source: Sci Rep. 2016 Nov 15;6:36908. doi: 10.1038/srep36908 (PMC5109271; doi:10.1038/srep36908)
Supplement: Supplementary Information [file srep36908-s1.xls]

## Sheet: Field data
Web ID	Specimen field code	Species	Sex	Total males	Con males	Hetero males	Lost males	Locality	Date
1	Nefen001	N. fenestrata	female	1	0	1	0	iSimangaliso Wetland Park	6.ii.2015
1	Nefen002	N. inaurata	male	n/a	n/a	n/a	n/a	iSimangaliso Wetland Park	6.ii.2015
7	Nefen008	N. fenestrata	female	8	4	3	1	iSimangaliso Wetland Park	6.ii.2015
7	Nefen008	N. inaurata	male	n/a	n/a	n/a	n/a	iSimangaliso Wetland Park	6.ii.2015
7	Nefen009	N. inaurata	male	n/a	n/a	n/a	n/a	iSimangaliso Wetland Park	6.ii.2015
7	Nefen010	unknown	male	n/a	n/a	n/a	n/a	iSimangaliso Wetland Park	6.ii.2015
7	Nefen011	N. fenestrata	male	n/a	n/a	n/a	n/a	iSimangaliso Wetland Park	6.ii.2015
7	Nefen012	N. inaurata	male	n/a	n/a	n/a	n/a	iSimangaliso Wetland Park	6.ii.2015
7	Nefen013	N. fenestrata	male	n/a	n/a	n/a	n/a	iSimangaliso Wetland Park	6.ii.2015
7	Nefen014	N. fenestrata	male	n/a	n/a	n/a	n/a	iSimangaliso Wetland Park	6.ii.2015
7	Nefen015	N. fenestrata	male	n/a	n/a	n/a	n/a	iSimangaliso Wetland Park	6.ii.2015
8	Nefen016	N. fenestrata	female	4	2	1	1	iSimangaliso Wetland Park	6.ii.2015
8	NESP014	N. fenestrata	male	n/a	n/a	n/a	n/a	iSimangaliso Wetland Park	6.ii.2015
8	NESP015	N. inaurata	male	n/a	n/a	n/a	n/a	iSimangaliso Wetland Park	6.ii.2015
8	NESP016	N. inaurata	male	n/a	n/a	n/a	n/a	iSimangaliso Wetland Park	6.ii.2015
8	NESP017	unknown	male	n/a	n/a	n/a	n/a	iSimangaliso Wetland Park	6.ii.2015
9	NEINA001	N. inaurata	female	2	1	1	0	iSimangaliso Wetland Park	6.ii.2015
9	NEINA002	N. fenestrata	male	n/a	n/a	n/a	n/a	iSimangaliso Wetland Park	6.ii.2015
9	NEINA003	N. inaurata	male	n/a	n/a	n/a	n/a	iSimangaliso Wetland Park	6.ii.2015
10	NEINA004	N. inaurata	female	0	0	0	0	iSimangaliso Wetland Park	6.ii.2015
15	NESP004	N. inaurata	female	0	0	0	0	iSimangaliso Wetland Park	6.ii.2015
16	NESP005	N. inaurata	female	0	0	0	0	iSimangaliso Wetland Park	6.ii.2015
19	NESP008	N. fenestrata	female	2	1	0	1	iSimangaliso Wetland Park	6.ii.2015
19	NESP009	N. fenestrata	male	n/a	n/a	n/a	n/a	iSimangaliso Wetland Park	6.ii.2015
19	NESP010	unknown	male	n/a	n/a	n/a	n/a	iSimangaliso Wetland Park	6.ii.2015
20	NESP011	N. fenestrata	female	2	1	1	0	iSimangaliso Wetland Park	6.ii.2015
20	NESP012	N. inaurata	male	n/a	n/a	n/a	n/a	iSimangaliso Wetland Park	6.ii.2015
20	NESP013	N. fenestrata	male	n/a	n/a	n/a	n/a	iSimangaliso Wetland Park	6.ii.2015
23	NESP020	N. fenestrata	female	0	0	0	0	iSimangaliso Wetland Park	6.ii.2015
24	NESP021	N. inaurata	female	0	0	0	0	iSimangaliso Wetland Park	6.ii.2015
26	NESP023	N. inaurata	female	6	1	5	0	iSimangaliso Wetland Park	6.ii.2015
26	NESP024	N. fenestrata	male	n/a	n/a	n/a	n/a	iSimangaliso Wetland Park	6.ii.2015
26	NESP025	N. fenestrata	male	n/a	n/a	n/a	n/a	iSimangaliso Wetland Park	6.ii.2015
26	NESP026	N. fenestrata	male	n/a	n/a	n/a	n/a	iSimangaliso Wetland Park	6.ii.2015
26	NESP027	N. inaurata	male	n/a	n/a	n/a	n/a	iSimangaliso Wetland Park	6.ii.2015
26	NESP028	N. fenestrata	male	n/a	n/a	n/a	n/a	iSimangaliso Wetland Park	6.ii.2015
26	NESP029	N. fenestrata	male	n/a	n/a	n/a	n/a	iSimangaliso Wetland Park	6.ii.2015
27	NESP030	N. inaurata	female	1	1	0	0	iSimangaliso Wetland Park	6.ii.2015
27	NESP031	N. inaurata	male	n/a	n/a	n/a	n/a	iSimangaliso Wetland Park	6.ii.2015
28	NESP032	N. fenestrata	female	3	3	0	0	iSimangaliso Wetland Park	6.ii.2015
28	NESPX3	N. fenestrata	male	n/a	n/a	n/a	n/a	iSimangaliso Wetland Park	6.ii.2015
28	NESPX4	N. fenestrata	male	n/a	n/a	n/a	n/a	iSimangaliso Wetland Park	6.ii.2015
28	NESPX5	N. fenestrata	male	n/a	n/a	n/a	n/a	iSimangaliso Wetland Park	6.ii.2015
29	NESP036	N. fenestrata	female	3	2	0	1	iSimangaliso Wetland Park	6.ii.2015
29	NESP037	N. fenestrata	male	n/a	n/a	n/a	n/a	iSimangaliso Wetland Park	6.ii.2015
29	NESP038	N. fenestrata	male	n/a	n/a	n/a	n/a	iSimangaliso Wetland Park	6.ii.2015
29	n/a	unknown	male	n/a	n/a	n/a	n/a	iSimangaliso Wetland Park	6.ii.2015
30	NESP041	N. fenestrata	female	1	0	1	0	iSimangaliso Wetland Park	6.ii.2015
30	NESP042	N. inaurata	male	n/a	n/a	n/a	n/a	iSimangaliso Wetland Park	6.ii.2015
31	NESP043	N. fenestrata	female	3	2	1	0	iSimangaliso Wetland Park	6.ii.2015
31	NESP044	N. inaurata	male	n/a	n/a	n/a	n/a	iSimangaliso Wetland Park	6.ii.2015
31	NESP045	N. fenestrata	male	n/a	n/a	n/a	n/a	iSimangaliso Wetland Park	6.ii.2015
31	NESP046	N. fenestrata	male	n/a	n/a	n/a	n/a	iSimangaliso Wetland Park	6.ii.2015
32	NESP047	N. fenestrata	female	1	0	1	0	iSimangaliso Wetland Park	6.ii.2015
32	NESP050	N. inaurata	male	n/a	n/a	n/a	n/a	iSimangaliso Wetland Park	6.ii.2015
33	NESP048	N. fenestrata	female	0	0	0	0	iSimangaliso Wetland Park	6.ii.2015
34	NESP049	N. inaurata	female	0	0	0	0	iSimangaliso Wetland Park	6.ii.2015
35	NESP051	N. fenestrata	female	0	0	0	0	iSimangaliso Wetland Park	7.ii.2015
36	NESP052	N. fenestrata	female	0	0	0	0	iSimangaliso Wetland Park	7.ii.2015
37	NESP053	N. inaurata	female	2	1	0	1	iSimangaliso Wetland Park	7.ii.2015
37	NESP054	N. inaurata	male	n/a	n/a	n/a	n/a	iSimangaliso Wetland Park	7.ii.2015
37	NESP055	unknown	male	n/a	n/a	n/a	n/a	iSimangaliso Wetland Park	7.ii.2015
38	NESP056	N. inaurata	female	0	0	0	0	iSimangaliso Wetland Park	7.ii.2015
39	NESP057	N. inaurata	female	1	0	1	0	iSimangaliso Wetland Park	7.ii.2015
39	NESP058	N. fenestrata	male	n/a	n/a	n/a	n/a	iSimangaliso Wetland Park	7.ii.2015
40	NESP059	N. inaurata	female	0	0	0	0	iSimangaliso Wetland Park	7.ii.2015
42	NESP061	N. inaurata	female	2	1	1	0	iSimangaliso Wetland Park	7.ii.2015
42	NESP062	N. inaurata	male	n/a	n/a	n/a	n/a	iSimangaliso Wetland Park	7.ii.2015
42	NESP063	N. fenestrata	male	n/a	n/a	n/a	n/a	iSimangaliso Wetland Park	7.ii.2015
43	NESP064	N. inaurata	female	0	0	0	0	iSimangaliso Wetland Park	7.ii.2015
44	NESP065	N. inaurata	female	0	0	0	0	iSimangaliso Wetland Park	7.ii.2015
45	NESP066	N. inaurata	female	0	0	0	0	iSimangaliso Wetland Park	7.ii.2015
47	NESP068	N. fenestrata	female	0	0	0	0	iSimangaliso Wetland Park	7.ii.2015
48	NESP069	N. inaurata	female	0	0	0	0	iSimangaliso Wetland Park	7.ii.2015
50	NESP071	N. inaurata	female	3	1	1	1	iSimangaliso Wetland Park	7.ii.2015
50	NESP072	N. inaurata	male	n/a	n/a	n/a	n/a	iSimangaliso Wetland Park	7.ii.2015
50	NESP073	unknown	male	n/a	n/a	n/a	n/a	iSimangaliso Wetland Park	7.ii.2015
50	NESP074	N. fenestrata	male	n/a	n/a	n/a	n/a	iSimangaliso Wetland Park	7.ii.2015
52	NESP076	N. inaurata	female	0	0	0	0	iSimangaliso Wetland Park	7.ii.2015
53	NESP077	N. inaurata	female	0	0	0	0	iSimangaliso Wetland Park	7.ii.2015
54	NESP078	N. fenestrata	female	0	0	0	0	iSimangaliso Wetland Park	7.ii.2015
56	NESP081	N. fenestrata	female	0	0	0	0	iSimangaliso Wetland Park	7.ii.2015
60	NESP085	N. fenestrata	female	2	0	1	1	iSimangaliso Wetland Park	7.ii.2015
60	NESP086	N. inaurata	male	n/a	n/a	n/a	n/a	iSimangaliso Wetland Park	7.ii.2015
60	NESP087	unknown	male	n/a	n/a	n/a	n/a	iSimangaliso Wetland Park	7.ii.2015
61	NESP088	N. inaurata	female	0	0	0	0	iSimangaliso Wetland Park	7.ii.2015
63	NESP090	N. inaurata	female	0	0	0	0	iSimangaliso Wetland Park	7.ii.2015
64	NESP091	N. inaurata	female	0	0	0	0	iSimangaliso Wetland Park	7.ii.2015
65	NESP092	N. fenestrata	female	0	0	0	0	iSimangaliso Wetland Park	7.ii.2015
67	NESP094	N. inaurata	female	0	0	0	0	iSimangaliso Wetland Park	7.ii.2015
70	NESP097	N. inaurata	female	0	0	0	0	iSimangaliso Wetland Park	7.ii.2015
72	NESP099	N. fenestrata	female	1	1	0	0	iSimangaliso Wetland Park	7.ii.2015
72	NESP100	N. fenestrata	male	n/a	n/a	n/a	n/a	iSimangaliso Wetland Park	7.ii.2015
73	NESP101	N. fenestrata	female	0	0	0	0	iSimangaliso Wetland Park	7.ii.2015
77	NESP105	N. inaurata	female	1	0	0	1	iSimangaliso Wetland Park	7.ii.2015
77	n/a	unknown	male	n/a	n/a	n/a	n/a	iSimangaliso Wetland Park	7.ii.2015
79	NESP107	N. inaurata	female	0	0	0	0	iSimangaliso Wetland Park	7.ii.2015
80	NESP108	N. inaurata	female	0	0	0	0	iSimangaliso Wetland Park	7.ii.2015
81	NESP109	N. fenestrata	female	2	2	0	0	iSimangaliso Wetland Park	7.ii.2015
81	NESP110	N. fenestrata	male	n/a	n/a	n/a	n/a	iSimangaliso Wetland Park	7.ii.2015
81	NESP111	N. fenestrata	male	n/a	n/a	n/a	n/a	iSimangaliso Wetland Park	7.ii.2015
83	NESP113	N. inaurata	female	1	0	1	0	iSimangaliso Wetland Park	7.ii.2015
83	NESP114	N. fenestrata	male	n/a	n/a	n/a	n/a	iSimangaliso Wetland Park	7.ii.2015
97	NESP127	N. fenestrata	female	2	2	0	0	iSimangaliso Wetland Park	7.ii.2015
97	NESP128	N. fenestrata	male	n/a	n/a	n/a	n/a	iSimangaliso Wetland Park	7.ii.2015
97	NESP129	N. fenestrata	male	n/a	n/a	n/a	n/a	iSimangaliso Wetland Park	7.ii.2015
100	NESP132	N. inaurata	female	2	1	0	1	Ndumo Game Reserve	10.ii.2015
100	NESP133	unknown	male	n/a	n/a	n/a	n/a	Ndumo Game Reserve	10.ii.2015
100	NESP134	N. inaurata	male	n/a	n/a	n/a	n/a	Ndumo Game Reserve	10.ii.2015
101	NESP135	N. senegalensis	female	0	0	0	0	Ndumo Game Reserve	10.ii.2015
103	NESP137	N. senegalensis	female	0	0	0	0	Ndumo Game Reserve	10.ii.2015
104	NESP138	N. inaurata	female	2	0	1	1	Ndumo Game Reserve	10.ii.2015
104	NESP139	N. senegalensis	male	n/a	n/a	n/a	n/a	Ndumo Game Reserve	10.ii.2015
104	NESP140	unknown	male	n/a	n/a	n/a	n/a	Ndumo Game Reserve	10.ii.2015
105	NESP141	N. komaci	female	0	0	0	0	Ndumo Game Reserve	10.ii.2015
106	NESP142	N. inaurata	female	0	0	0	0	Ndumo Game Reserve	10.ii.2015
108	NESP144	N. komaci	female	0	0	0	0	Ndumo Game Reserve	10.ii.2015
109	NESP145	N. komaci	female	1	0	1	0	Ndumo Game Reserve	10.ii.2015
109	NESP146	N. inaurata	male	n/a	n/a	n/a	n/a	Ndumo Game Reserve	10.ii.2015
111	NESP147	N. komaci	female	0	0	0	0	Ndumo Game Reserve	10.ii.2015
112	NESP148	N. inaurata	female	1	1	0	0	Ndumo Game Reserve	10.ii.2015
112	NESP149	N. inaurata	male	n/a	n/a	n/a	n/a	Ndumo Game Reserve	10.ii.2015
113	NESP150	N. komaci	female	1	0	1	0	Ndumo Game Reserve	10.ii.2015
113	NESP151	N. inaurata	male	n/a	n/a	n/a	n/a	Ndumo Game Reserve	10.ii.2015
114	NESP152	N. inaurata	female	1	1	0	0	Ndumo Game Reserve	10.ii.2015
114	NESP153	N. inaurata	male	n/a	n/a	n/a	n/a	Ndumo Game Reserve	10.ii.2015
115	NESP154	N. senegalensis	female	0	0	0	0	Ndumo Game Reserve	10.ii.2015
116	NESP155	N. komaci	female	0	0	0	0	Ndumo Game Reserve	10.ii.2015
117	NESP156	N. inaurata	female	1	1	0	0	Ndumo Game Reserve	11.ii.2015
117	NESP157	N. inaurata	male	n/a	n/a	n/a	n/a	Ndumo Game Reserve	11.ii.2015
118	NESP158	N. inaurata	female	3	1	0	2	Ndumo Game Reserve	11.ii.2015
118	NESP159	N. inaurata	male	n/a	n/a	n/a	n/a	Ndumo Game Reserve	11.ii.2015
118	n/a	unknown	male	n/a	n/a	n/a	n/a	Ndumo Game Reserve	11.ii.2015
118	n/a	unknown	male	n/a	n/a	n/a	n/a	Ndumo Game Reserve	11.ii.2015
119	NESP160	N. inaurata	female	1	0	0	1	Ndumo Game Reserve	11.ii.2015
119	NESP161	unknown	male	n/a	n/a	n/a	n/a	Ndumo Game Reserve	11.ii.2015
120	NESP162	N. komaci	female	1	1	0	0	Ndumo Game Reserve	11.ii.2015
120	NESP163	N. komaci	male	n/a	n/a	n/a	n/a	Ndumo Game Reserve	11.ii.2015
121	NESP164	N. komaci	female	1	0	1	0	Ndumo Game Reserve	11.ii.2015
121	NESP165	N. inaurata	male	n/a	n/a	n/a	n/a	Ndumo Game Reserve	11.ii.2015
122	NESP166	N. inaurata	female	1	1	0	0	Ndumo Game Reserve	11.ii.2015
122	NESP167	N. inaurata	male	n/a	n/a	n/a	n/a	Ndumo Game Reserve	11.ii.2015
123	NESP168	N. senegalensis	female	0	0	0	0	Ndumo Game Reserve	11.ii.2015
124	NESP169	N. komaci	female	0	0	0	0	Ndumo Game Reserve	11.ii.2015
125	NESP170	N. inaurata	female	1	0	1	0	Ndumo Game Reserve	11.ii.2015
125	NESP171	N. senegalensis	male	n/a	n/a	n/a	n/a	Ndumo Game Reserve	11.ii.2015
126	NESP172	N. senegalensis	female	1	1	0	0	Ndumo Game Reserve	11.ii.2015
126	NESP173	N. senegalensis	male	n/a	n/a	n/a	n/a	Ndumo Game Reserve	11.ii.2015
127	NESP176	N. komaci	female	0	0	0	0	Ndumo Game Reserve	11.ii.2015
128	NESP177	N. komaci	female	1	1	0	0	Ndumo Game Reserve	11.ii.2015
128	NESP178	N. komaci	male	n/a	n/a	n/a	n/a	Ndumo Game Reserve	11.ii.2015
129	NESP179	N. senegalensis	female	0	0	0	0	Ndumo Game Reserve	11.ii.2015
130	NESP180	N. senegalensis	female	0	0	0	0	Ndumo Game Reserve	11.ii.2015
131	NESP181	N. senegalensis	female	0	0	0	0	Ndumo Game Reserve	11.ii.2015
132	NESP182	N. komaci	female	3	1	2	0	Ndumo Game Reserve	11.ii.2015
132	NESP183	N. inaurata	male	n/a	n/a	n/a	n/a	Ndumo Game Reserve	11.ii.2015
132	NESP184	N. komaci	male	n/a	n/a	n/a	n/a	Ndumo Game Reserve	11.ii.2015
132	NESP185	N. senegalensis	male	n/a	n/a	n/a	n/a	Ndumo Game Reserve	11.ii.2015
133	NESP186	N. senegalensis	female	0	0	0	0	Ndumo Game Reserve	11.ii.2015
134	NESP187	N. komaci	female	1	0	1	0	Ndumo Game Reserve	11.ii.2015
134	NESP188	N. inaurata	male	n/a	n/a	n/a	n/a	Ndumo Game Reserve	11.ii.2015
135	NESP189	N. komaci	female	1	0	1	0	Ndumo Game Reserve	11.ii.2015
135	NESP190	N. inaurata	male	n/a	n/a	n/a	n/a	Ndumo Game Reserve	11.ii.2015
136	NESP191	N. komaci	female	0	0	0	0	Ndumo Game Reserve	11.ii.2015
138	NESP193	N. komaci	female	1	0	0	1	Ndumo Game Reserve	11.ii.2015
138	n/a	unknown	male	n/a	n/a	n/a	n/a	Ndumo Game Reserve	11.ii.2015
138b	NESP194	N. komaci	female	0	0	0	0	Ndumo Game Reserve	14.ii.2015
139	NESP195	N. senegalensis	female	1	0	0	1	Ndumo Game Reserve	14.ii.2015
139	n/a	unknown	male	n/a	n/a	n/a	n/a	Ndumo Game Reserve	14.ii.2015
140	NESP196	N. komaci	female	3	1	1	1	Ndumo Game Reserve	14.ii.2015
140	NESP197	N. senegalensis	male	n/a	n/a	n/a	n/a	Ndumo Game Reserve	14.ii.2015
140	NESP198	unknown	male	n/a	n/a	n/a	n/a	Ndumo Game Reserve	14.ii.2015
140	NESP199	N. komaci	male	n/a	n/a	n/a	n/a	Ndumo Game Reserve	14.ii.2015
141	NESP200	N. senegalensis	female	1	1	0	0	Ndumo Game Reserve	14.ii.2015
141	NESP201	N. senegalensis	male	n/a	n/a	n/a	n/a	Ndumo Game Reserve	14.ii.2015
142	NESP202	N. komaci	female	1	0	1	0	Ndumo Game Reserve	14.ii.2015
142	NESP203	N. senegalensis	male	n/a	n/a	n/a	n/a	Ndumo Game Reserve	14.ii.2015
143	NESP204	N. komaci	female	2	0	0	2	Ndumo Game Reserve	14.ii.2015
143	NESP205	unknown	male	n/a	n/a	n/a	n/a	Ndumo Game Reserve	14.ii.2015
143	NESP206	unknown	male	n/a	n/a	n/a	n/a	Ndumo Game Reserve	14.ii.2015
144	NESP207	N. senegalensis	female	1	1	0	0	Ndumo Game Reserve	14.ii.2015
144	NESP208	N. senegalensis	male	n/a	n/a	n/a	n/a	Ndumo Game Reserve	14.ii.2015
145	NESP209	N. komaci	female	2	0	1	1	Ndumo Game Reserve	14.ii.2015
145	NESP211	N. inaurata	male	n/a	n/a	n/a	n/a	Ndumo Game Reserve	14.ii.2015
145	NESP212	unknown	male	n/a	n/a	n/a	n/a	Ndumo Game Reserve	14.ii.2015
146	NESP210	N. senegalensis	female	2	0	0	2	Ndumo Game Reserve	14.ii.2015
146	n/a	unknown	male	n/a	n/a	n/a	n/a	Ndumo Game Reserve	14.ii.2015
146	n/a	unknown	male	n/a	n/a	n/a	n/a	Ndumo Game Reserve	14.ii.2015
147	NESP213	N. komaci	female	0	0	0	0	Ndumo Game Reserve	14.ii.2015
148	NESP214	N. komaci	female	1	1	0	0	Ndumo Game Reserve	14.ii.2015
148	NESP215	N. komaci	male	n/a	n/a	n/a	n/a	Ndumo Game Reserve	14.ii.2015
148b	NESP216	N. inaurata	female	0	0	0	0	Ndumo Game Reserve	14.ii.2015
149	NESP217	N. senegalensis	female	1	1	0	0	Ndumo Game Reserve	14.ii.2015
149	NESP218	N. senegalensis	male	n/a	n/a	n/a	n/a	Ndumo Game Reserve	14.ii.2015
150	NESP219	N. senegalensis	female	0	0	0	0	Ndumo Game Reserve	14.ii.2015
151	NESP220	N. komaci	female	1	0	0	1	Ndumo Game Reserve	14.ii.2015
151	n/a	unknown	male	n/a	n/a	n/a	n/a	Ndumo Game Reserve	14.ii.2015
152	NESP221	N. komaci	female	1	0	1	0	Ndumo Game Reserve	14.ii.2015
152	NESP222	N. inaurata	male	n/a	n/a	n/a	n/a	Ndumo Game Reserve	14.ii.2015
153	NESP223	N. komaci	female	1	0	1	0	Ndumo Game Reserve	14.ii.2015
153	NESP224	N. inaurata	male	n/a	n/a	n/a	n/a	Ndumo Game Reserve	14.ii.2015
154	NESP225	N. komaci	female	0	0	0	0	Ndumo Game Reserve	14.ii.2015
155	NESP226	N. komaci	female	2	0	1	1	Ndumo Game Reserve	14.ii.2015
155	NESP227	unknown	male	n/a	n/a	n/a	n/a	Ndumo Game Reserve	14.ii.2015
155	NESP228	N. inaurata	male	n/a	n/a	n/a	n/a	Ndumo Game Reserve	14.ii.2015
156	NESP229	N. komaci	female	4	2	0	2	Ndumo Game Reserve	14.ii.2015
156	NESP230	unknown	male	n/a	n/a	n/a	n/a	Ndumo Game Reserve	14.ii.2015
156	NESP231	unknown	male	n/a	n/a	n/a	n/a	Ndumo Game Reserve	14.ii.2015
156	NESP232	N. komaci	male	n/a	n/a	n/a	n/a	Ndumo Game Reserve	14.ii.2015
156	NESP233	N. komaci	male	n/a	n/a	n/a	n/a	Ndumo Game Reserve	14.ii.2015
157	NESP234	N. komaci	female	1	0	1	0	Ndumo Game Reserve	14.ii.2015
157	NESP235	N. inaurata	male	n/a	n/a	n/a	n/a	Ndumo Game Reserve	14.ii.2015
158	NESP236	N. komaci	female	1	1	0	0	Ndumo Game Reserve	14.ii.2015
158	NESP237	N. komaci	male	n/a	n/a	n/a	n/a	Ndumo Game Reserve	14.ii.2015
158	NESP238	N. inaurata	male	n/a	n/a	n/a	n/a	Ndumo Game Reserve	14.ii.2015
159	NESPXX	N. inaurata	female	0	0	0	0	iSimangaliso Wetland Park	6.ii.2015
160	SA003	N. fenestrata	female	4	0	0	4	iSimangaliso Wetland Park	5.ii.2015
160	SA004	unknown	male	n/a	n/a	n/a	n/a	iSimangaliso Wetland Park	5.ii.2015
160	n/a	unknown	male	n/a	n/a	n/a	n/a	iSimangaliso Wetland Park	5.ii.2015
160	n/a	unknown	male	n/a	n/a	n/a	n/a	iSimangaliso Wetland Park	5.ii.2015
160	n/a	unknown	male	n/a	n/a	n/a	n/a	iSimangaliso Wetland Park	5.ii.2015
161	SA1001	N. inaurata	female	0	0	0	0	iSimangaliso Wetland Park	5.ii.2015
162	SA1008	N. inaurata	female	5	1	0	4	iSimangaliso Wetland Park	5.ii.2015
162	SA1009	N. inaurata	male	n/a	n/a	n/a	n/a	iSimangaliso Wetland Park	5.ii.2015
162	n/a	unknown	male	n/a	n/a	n/a	n/a	iSimangaliso Wetland Park	5.ii.2015
162	n/a	unknown	male	n/a	n/a	n/a	n/a	iSimangaliso Wetland Park	5.ii.2015
162	n/a	unknown	male	n/a	n/a	n/a	n/a	iSimangaliso Wetland Park	5.ii.2015
162	n/a	unknown	male	n/a	n/a	n/a	n/a	iSimangaliso Wetland Park	5.ii.2015
164	SA1101	N. fenestrata	female	1	1	0	0	iSimangaliso Wetland Park	5.ii.2015
164	SA1101	N. fenestrata	male	n/a	n/a	n/a	n/a	iSimangaliso Wetland Park	5.ii.2015
165	SA1102	N. fenestrata	female	1	1	0	0	iSimangaliso Wetland Park	5.ii.2015
165	SA1102	N. fenestrata	male	n/a	n/a	n/a	n/a	iSimangaliso Wetland Park	5.ii.2015
166	SA1103	N. fenestrata	female	0	0	0	0	iSimangaliso Wetland Park	5.ii.2015
171	SA1108	N. fenestrata	female	0	0	0	0	iSimangaliso Wetland Park	5.ii.2015
172	SA13NAX18	N. komaci	female	0	0	0	0	Ndumo Game Reserve	11.ii.2015
173	SA13NAX1	N. komaci	female	2	0	1	1	Ndumo Game Reserve	11.ii.2015
173	SA13NAX2	N. inaurata	male	n/a	n/a	n/a	n/a	Ndumo Game Reserve	11.ii.2015
176	SA13NAX6	N. komaci	female	0	0	0	0	Ndumo Game Reserve	11.ii.2015
180	SA13NAX10	N. inaurata	female	1	1	0	0	Ndumo Game Reserve	11.ii.2015
180	SA13NAX11	N. inaurata	male	n/a	n/a	n/a	n/a	Ndumo Game Reserve	11.ii.2015
181	SA13NAX13	N. komaci	female	0	0	0	0	Ndumo Game Reserve	11.ii.2015
182	SA13NAX14	N. komaci	female	2	1	1	0	Ndumo Game Reserve	11.ii.2015
182	SA13NAX15	N. inaurata	male	n/a	n/a	n/a	n/a	Ndumo Game Reserve	11.ii.2015
182	SA13NAX16	N. komaci	male	n/a	n/a	n/a	n/a	Ndumo Game Reserve	11.ii.2015
204	NESP037	N. fenestrata	female	3	2	1	0	iSimangaliso Wetland Park	6.ii.2015
204	NESP038	N. fenestrata	male	n/a	n/a	n/a	n/a	iSimangaliso Wetland Park	6.ii.2015
204	NESP039	N. inaurata	male	n/a	n/a	n/a	n/a	iSimangaliso Wetland Park	6.ii.2015
204	NESP040	N. fenestrata	male	n/a	n/a	n/a	n/a	iSimangaliso Wetland Park	6.ii.2015
205	SE01	N. senegalensis	female	1	0	0	1	Ndumo Game Reserve	11.ii.2015
205	n/a	unknown	male	n/a	n/a	n/a	n/a	Ndumo Game Reserve	11.ii.2015
206	SE02	N. senegalensis	female	1	0	0	1	Ndumo Game Reserve	11.ii.2015
206	n/a	unknown	male	n/a	n/a	n/a	n/a	Ndumo Game Reserve	11.ii.2015
207	KOM01	N. komaci	female	1	0	1	0	Ndumo Game Reserve	11.ii.2015
207	KOM02	N. inaurata	male	n/a	n/a	n/a	n/a	Ndumo Game Reserve	11.ii.2015

## Sheet: Mate choice
Trial	Choice	Courting	Mating
1	N. inaurata	n	n
2	N. inaurata	n	n
3	N. inaurata	y	y
4	N. komaci	n	n
5	none	n	n
6	N. inaurata	n	n
7	N. inaurata	y	n
8	N. inaurata	y	n
9	N. inaurata	n	n
10	none	n	n
11	none	n	n
12	N. inaurata	n	n
13	N. komaci	n	n
14	N. inaurata	n	n
15	N. komaci	n	n
16	none	n	n
17	N. inaurata	n	n
18	none	n	n
19	N. inaurata	y	n
20	N. komaci	y	n
21	none	n	n
22	N. komaci	y	n

## Sheet: Male size
Specimen field code	Species	Carapace width (mm)
Nefen011	Nephila fenestrata	1.49211
Nefen013	Nephila fenestrata	1.64353
Nefen014	Nephila fenestrata	1.73502
Nefen015	Nephila fenestrata	1.32492
NEINA002	Nephila fenestrata	1.73817
NESP009	Nephila fenestrata	1.68139
NESP0114	Nephila fenestrata	2.30284
NESP013	Nephila fenestrata	1.77603
NESP014	Nephila fenestrata	1.74132
NESP018	Nephila fenestrata	1.95584
NESP024	Nephila fenestrata	1.92744
NESP025	Nephila fenestrata	1.81388
NESP026	Nephila fenestrata	2.0347
NESP028	Nephila fenestrata	1.83281
NESP029	Nephila fenestrata	2.11672
NESP038	Nephila fenestrata	2.12618
NESP040	Nephila fenestrata	1.83281
NESP046	Nephila fenestrata	1.95584
NESP063	Nephila fenestrata	2.17981
NESP074	Nephila fenestrata	1.99054
NESP100	Nephila fenestrata	1.81703
NESP110	Nephila fenestrata	2.15142
NESP118	Nephila fenestrata	1.81703
NESP120	Nephila fenestrata	1.85174
NESP124	Nephila fenestrata	1.64669
NESP126	Nephila fenestrata	2.03155
NESP128	Nephila fenestrata	2.15142
NESP129	Nephila fenestrata	1.87382
NESPX3	Nephila fenestrata	2.21767
NESPX4	Nephila fenestrata	2.27129
151	Nephila inaurata	1.522
158	Nephila inaurata	2.354
162	Nephila inaurata	2.18
166	Nephila inaurata	2.342
172	Nephila inaurata	2.348
181	Nephila inaurata	2.482
184	Nephila inaurata	2.512
186	Nephila inaurata	2.695
188	Nephila inaurata	2.615
191	Nephila inaurata	2.418
193	Nephila inaurata	1.916
Nefen002	Nephila inaurata	2.21136
Nefen009	Nephila inaurata	1.70032
Nefen012	Nephila inaurata	2.2082
NEINA003	Nephila inaurata	2.43849
NESP006	Nephila inaurata	2.06309
NESP007	Nephila inaurata	1.38801
NESP012	Nephila inaurata	3.12934
NESP016	Nephila inaurata	1.92429
NESP019	Nephila inaurata	1.71293
NESP027	Nephila inaurata	2.43218
NESP031	Nephila inaurata	1.9653
NESP039	Nephila inaurata	2.28076
NESP042	Nephila inaurata	2.71924
NESP044	Nephila inaurata	2.42271
NESP050	Nephila inaurata	2.80757
NESP054	Nephila inaurata	2.14826
NESP062	Nephila inaurata	1.99369
NESP067	Nephila inaurata	2.14511
NESP072	Nephila inaurata	3.04732
NESP080	Nephila inaurata	1.5489
NESP086	Nephila inaurata	2.49842
NESP093	Nephila inaurata	2.43533
NESP095	Nephila inaurata	1.99685
NESP096	Nephila inaurata	3
NESP102	Nephila inaurata	1.83281
NESP125	Nephila inaurata	2.94637
NESP127	Nephila inaurata	2.40063
NESP130	Nephila inaurata	2.53628
NESP134	Nephila inaurata	1.4795
NESP149	Nephila inaurata	2.65615
NESP151	Nephila inaurata	2.52681
NESP165	Nephila inaurata	2.94637
NESP167	Nephila inaurata	2.30284
NESP183	Nephila inaurata	2.7918
NESP188	Nephila inaurata	2.7224
NESP190	Nephila inaurata	2.47003
NESP192	Nephila inaurata	1.55521
NESP211	Nephila inaurata	2.5489
NESP222	Nephila inaurata	2.23344
NESP224	Nephila inaurata	2.20505
NESP228	Nephila inaurata	2.71293
NESP235	Nephila inaurata	1.11672
NESP238	Nephila inaurata	3.28707
NOCODE10	Nephila inaurata	1.855
NOCODE11	Nephila inaurata	2.324
NOCODE12	Nephila inaurata	1.586
NOCODE13	Nephila inaurata	1.857
NOCODE14	Nephila inaurata	1.832
NOCODE15	Nephila inaurata	2.114
NOCODE16	Nephila inaurata	1.308
NOCODE17	Nephila inaurata	1.115
NOCODE18	Nephila inaurata	1.998
NOCODE19	Nephila inaurata	1.345
NOCODE20	Nephila inaurata	2.001
NOCODE21	Nephila inaurata	1.398
NOCODE22	Nephila inaurata	1.636
NOCODE23	Nephila inaurata	2.133
NOCODE8	Nephila inaurata	1.637
NOCODE9	Nephila inaurata	1.342
152	Nephila komaci	1.102
160	Nephila komaci	2.067
168	Nephila komaci	2.088
169	Nephila komaci	2.192
175	Nephila komaci	1.285
185	Nephila komaci	1.864
NESP143	Nephila komaci	1.44795
NESP163	Nephila komaci	1.55205
NESP178	Nephila komaci	1.42902
NESP184	Nephila komaci	1.20505
NESP199	Nephila komaci	1.95899
NESP215	Nephila komaci	1.49527
NESP232	Nephila komaci	1.37855
NESP233	Nephila komaci	1.09464
NESP237	Nephila komaci	1.53943
NOCODE1	Nephila komaci	1.359
NOCODE2	Nephila komaci	1.667
NOCODE3	Nephila komaci	1.262
NOCODE4	Nephila komaci	1.601
NOCODE5	Nephila komaci	1.331
NOCODE6	Nephila komaci	1.358
NOCODE7	Nephila komaci	2.538
178	Nephila senegalensis	1.857
208	Nephila senegalensis	2.618
215	Nephila senegalensis	2.427
216	Nephila senegalensis	2.338
218	Nephila senegalensis	2.243
219	Nephila senegalensis	2.294
221	Nephila senegalensis	1.779
NESP171	Nephila senegalensis	1.81703
NESP173	Nephila senegalensis	1.83912
NESP185	Nephila senegalensis	1.85489
NESP197	Nephila senegalensis	2.69401
NESP201	Nephila senegalensis	2.01893
NESP203	Nephila senegalensis	2.39748
NESP208	Nephila senegalensis	2.40063
NESP218	Nephila senegalensis	1.9306
NOCODE24	Nephila senegalensis	2.062
